# Supplementary material for: Human pancreatic ductal organoids with controlled polarity provide a novel ex vivo tool to study epithelial cell physiology
Source: Cell Mol Life Sci. 2023 Jun 28;80(7):192. doi: 10.1007/s00018-023-04836-2 (PMC10307727; doi:10.1007/s00018-023-04836-2)
Supplement: Supplementary file 2 — Supplementary file2 (XLSX 21 KB) [file 18_2023_4836_MOESM2_ESM.xlsx]

## Sheet: human pancreatic organoid TPM
hPOCs
Gene name	geneID	hPCO1 (TPM)	hPOC2 (TPM)	hPOC3 (TPM)	hPOC4 (TPM)	hPOC5 (TPM)	Average TPM
LGR5	ENSG00000139292	7.09273	24.0931	61.2973	57.3507	49.003	53.1768
CFTR	ENSG00000001626	270.812	233.555	2.92027	4.99179	3.15188	103.086
KRT19	ENSG00000171345	4519.56	4249.29	4552.32	7101.32	5550.75	5194.65
OCLN	ENSG00000197822	10.3581	9.42765	12.1182	13.939	16.6567	12.4999
SOX9	ENSG00000125398	165.108	157.029	181.069	129.472	153.744	157.284
EPCAM	ENSG00000119888	629.571	588.904	881.376	782.847	655.264	707.592											0	2.18095	0
CDH1	ENSG00000039068	475.888	489.626	179.181	258.679	223.124	325.3											0	1.76046	0
HES1	ENSG00000114315	198.682	79.5261	330.642	142.61	182.579	186.808											0	2.60271	0
PPY	ENSG00000108849	0	0	0	0	0	0											0	1.89808	0
INS	ENSG00000254647	0	0	0	0	0	0											0	1.78629	0
SST	ENSG00000157005	2.06035	0	0	0	0	0
CHGA	ENSG00000100604	1.6419	0.178292	0	0	0	0
CHGB	ENSG00000089199	2.63223	1.34149	0.967842	0.468744	1.01063	0.739688
AMY1A	ENSG00000237763	0	0	0	0	0	0
AMY1B	ENSG00000174876	0	0	0	0	0	0
AMY1C	ENSG00000187733	0	0	0	0	0	0
CDH5	ENSG00000116254	0.289678	0.0699016	0	0	0	0
ANO1	ENSG00000131620	70.1571	38.5793	65.7293	104.269	60.8964	82.5829
ANO2	ENSG00000047617	0.0254456	0	0.584754	0.113283	0.314026	0.213655
ANO6	ENSG00000177119	28.8366	28.2072	38.7305	45.0878	45.0013	45.0446
ANO3	ENSG00000134343	0.0413408	0.0718262	0	0	0	0
ANO4	ENSG00000151572	0.063703	0.0553394	0	0.141802	0.131028	0.136415
ANO5	ENSG00000171714	1.37081	2.4	7.95139	9.3451	8.44526	8.89518
ANO7	ENSG00000146205	0.670744	0.704073	1.54141	1.99076	1.95446	1.97261
ANO8	ENSG00000074855	8.37526	7.91437	19.2469	13.5199	14.8596	14.1898
ANO9	ENSG00000185101	16.4111	11.3829	18.5033	16.3247	13.3966	14.8607
ANO10	ENSG00000160746	22.3074	21.2092	24.4903	24.6604	25.5111	25.0858
SCNN1A	ENSG00000111319	22.3074	21.2092	24.4903	24.6604	25.5111	25.0858
SCNN1B	ENSG00000168447	63.1185	88.6334	51.4792	109.241	65.5561	87.3985
SCNN1D	ENSG00000162572	0	0	0	0	0	0
SCNN1G	ENSG00000166828	2.18095	1.76046	2.60271	1.89808	1.78629	1.84218
		0	0	0	0	0	0
hPOCs (comparative RNA-Seq)
Gene name	geneID	hPCO1 apical-in (TPM)	hPCO1 apical-out (TPM)	hPCO2 apical-in (TPM)	hPCO2 apical-out (TPM)	hPCO3 apical-in (TPM)	hPCO3 apical-out (TPM)	Apical-in average TPM	Apical-out average TPM
VIL1	ENSG00000127831	157.405	102.158	117.551	58.3784	172.202	117.49	149.053	92.6754
PLS1	ENSG00000120756	146.609	213.219	180.559	186.696	175.992	206.542	167.72	202.152
ESPN	ENSG00000187017	2.10451	3.91484	3.05776	2.58649	3.57887	2.70282	2.91371	3.06805
ACTG1	ENSG00000184009	3169.79	2873.45	3983.04	2068.68	3616.08	2931.57	3589.64	2624.57
MYO1A	ENSG00000166866	5.43948	5.21261	2.55461	3.64649	4.86854	8.14209	4.28754	5.66706
MYO6	ENSG00000196586	50.4617	81.9421	83.7235	100.294	80.8649	98.7171	71.6833	93.651
EZR	ENSG00000092820	704.166	948.323	893.046	780.515	939.212	880.334	845.475	869.724
SLK	ENSG00000065613	107.885	104.867	110.455	84.4868	109.863	84.3775	109.401	91.2438
MYO7B	ENSG00000169994	0.498769	1.39172	0.563647	3.60987	0.669625	3.94195	0.577347	2.98118
USH1C	ENSG00000006611	43.2592	59.2435	43.9253	66.1219	63.2849	78.9891	50.1564	68.1182
ATP2B1	ENSG00000070961	19.342	10.321	21.945	16.2898	23.4502	13.5509	21.5791	13.3872
ATP2B2	ENSG00000157087	0	0.0658599	0	0	0	0	0	0.0219533
ATP2B3	ENSG00000067842	0	0	0	0	0	0	0	0
ATP2B4	ENSG00000058668	17.007	47.595	26.0954	42.4822	21.3511	34.644	21.4845	41.5737
ATP2A1	ENSG00000196296	1.27583	2.66997	2.47163	2.09069	1.85561	1.26042	1.86769	2.00703
ATP2A2	ENSG00000174437	87.3895	79.3509	103.362	81.6319	97.7949	77.343	96.1821	79.4419
ATP2A3	ENSG00000074370	38.2054	102.46	21.9987	55.8246	29.7309	77.5848	29.9783	78.623
STIM1	ENSG00000167323	24.3159	22.8072	29.1186	28.0773	26.9061	28.8874	26.7802	26.5906
STIM2	ENSG00000109689	20.5408	15.6583	19.8966	13.4467	15.9208	11.4016	18.7861	13.5022
ORAI1	ENSG00000276045	55.3011	30.9819	47.3016	31.2671	42.8392	30.3518	48.4806	30.8669
ORAI2	ENSG00000160991	2.30599	2.14482	1.91458	3.13102	3.5382	3.8403	2.58626	3.03871
ORAI3	ENSG00000175938	21.5888	28.3178	13.673	39.0059	21.3046	23.7889	18.8555	30.3709
CAMK2A	ENSG00000070808	0	0	0	0	0	0	0	0
CAMK2B	ENSG00000058404	0	0	0.086847	0	0.160496	0	0.0824478	0
CAMK2D	ENSG00000145349	18.5788	38.072	24.3477	39.6436	31.8347	45.935	24.9204	41.2169
CAMK2G	ENSG00000148660	27.0816	35.0235	28.1135	39.6931	32.2544	35.1753	29.1498	36.6306
PIEZO1	ENSG00000103335	28.8284	13.7381	38.1526	18.2063	27.5419	15.8081	31.5076	15.9175
CCNA1	ENSG00000133101	0	0	0.295244	0	0.27281	0.301121	0.189351	0.100374
CCNA2	ENSG00000145386	80.2641	6.3225	63.3117	5.78382	34.3987	4.39091	59.3248	5.49908
CCNB1	ENSG00000134057	180.165	19.6831	147.922	11.95	95.7289	10.1708	141.272	13.9347
CCNB2	ENSG00000157456	81.484	8.50194	63.4969	5.56364	40.6732	3.61217	61.8847	5.89258
CCNB3	ENSG00000147082	0.811606	0.251627	0.131025	0	0.242139	0.668169	0.394923	0.306599
CCND1	ENSG00000110092	242.631	82.5494	545.595	142.584	353.264	110.124	380.497	111.753
CCND2	ENSG00000118971	4.39509	6.17939	12.7717	10.3846	12.3502	8.38108	9.83902	8.31502
CCND3	ENSG00000112576	25.5946	13.6033	23.4485	16.2189	24.0366	20.054	24.3599	16.6254
CCNE1	ENSG00000105173	20.0811	2.13458	13.8938	5.40613	12.8381	5.10135	15.6044	4.21402
CCNE2	ENSG00000175305	4.65835	1.54742	3.22304	1.63577	3.12705	1.15052	3.66948	1.44457
CCNQ	ENSG00000262919	43.5534	18.0915	37.2724	24.5986	34.4403	18.7983	38.422	20.4962
mPOCs
Gene name	geneID	mPCO1 (TPM)	mPOC2 (TPM)	mPOC3 (TPM)	Average TPM
Cftr	ENSMUSG00000041301	2.80399	4.82844	4.49757	4.04334
Ano1	ENSMUSG00000031075	167.668	201.981	184.981	184.877
Ano2	ENSMUSG00000038115	0	0	0	0
Ano6	ENSMUSG00000064210	57.232	44.8072	44.3186	48.7859
Ano3	ENSMUSG00000074968	2.58556	2.66211	1.50599	2.25122
Ano4	ENSMUSG00000035189	0	0	0	0
Ano5	ENSMUSG00000055489	0	0	0	0
Ano7	ENSMUSG00000034107	0.0650609	0.0588179	0.116106	0.0799948
Ano8	ENSMUSG00000034863	10.6755	9.95913	8.14065	9.59176
Ano9	ENSMUSG00000054662	17.7504	26.94	23.7051	22.7985
Ano10	ENSMUSG00000037949	27.8939	28.5479	27.2764	27.9061
